# Supplementary material for: Prevalence of Depression Among People Living with HIV on Antiretroviral Therapy in Africa: A Systematic Review and Meta-Analysis
Source: Healthcare (Basel). 2025 Jan 6;13(1):85. doi: 10.3390/healthcare13010085 (PMC11719924; doi:10.3390/healthcare13010085)
Supplement: Supplementary file 1 [file healthcare-13-00085-s001.zip]

Archive with 2 entries (2 files):
- Supplementary File S1 - PRISMA 2020 Checklist.pdf
- Supplementary File S2.pdf
